# Supplementary material for: Material-Dependent Toxic Mechanisms of Different Types of Particulate Emerging Contaminants Toward Chlorella vulgaris
Source: Toxics. 2026 Jun 15;14(6):519. doi: 10.3390/toxics14060519 (PMC13308118; doi:10.3390/toxics14060519)
Supplement: Supplementary file 1 [file toxics-14-00519-s001.zip]

Archive with 1 entries (1 files):
- toxics-4256500-supplementary.pdf
